# Supplementary material for: Risk Factors for Postoperative Morbidity and Mortality after Small Bowel Surgery in Patients with Cirrhotic Liver Disease—A Retrospective Analysis of 76 Cases in a Tertiary Center
Source: Biology (Basel). 2020 Oct 22;9(11):349. doi: 10.3390/biology9110349 (PMC7690599; doi:10.3390/biology9110349)
Supplement: Supplementary file 1 [file biology-09-00349-s001.zip]

Archive with 3 entries (3 files):
- Supplemental Data Tab.1.pdf
- Supplemental Data Tab.2.pdf
- Supplemental Data Tab.3.pdf
